# Supplementary material for: Picea wilsonii NAC31 and DREB2A Cooperatively Activate ERD1 to Modulate Drought Resistance in Transgenic Arabidopsis
Source: Int J Mol Sci. 2024 Feb 7;25(4):2037. doi: 10.3390/ijms25042037 (PMC10888420; doi:10.3390/ijms25042037)
Supplement: Supplementary file 1 [file ijms-25-02037-s001.zip]

Archive with 1 entries (1 files):
- ijms-2798998-supplementary.pdf
